# Supplementary material for: Determining the perceived acceptability of an intervention designed to improve health literacy around developmentally appropriate play during infancy, with a community advisory group of mothers, in Soweto, South Africa
Source: PLOS Glob Public Health. 2024 Aug 29;4(8):e0002233. doi: 10.1371/journal.pgph.0002233 (PMC11361429; doi:10.1371/journal.pgph.0002233)
Supplement: S1 Data — (XLSX) [file pgph.0002233.s005.xlsx]

## Sheet: Sheet1
Maternal Age	Marital Status	Employment Status	Highest level of education	infant age	infant sex	other childre
41	single	no	secondary	4	male	4
41	married	no	matric	4	female	0
18	single	no	matric	4	female	0
24	engaged	yes	tertiary	5	male	0
34	single	no	matric	2	female	2
32	single	no	matric	1	female	2
18	single	no	matric	1	female	0
22	single	no	matric	4	female	0
31	single	no	secondary	4	male	2
20	in a relationship	no	secondary	1	male	2
21	single	no	secondary	1	female	0
43	single	no	matric	2	male	5
23	in a relationship	no	matric	2	female	1
23	single	yes	matric	5	female	0
