# Supplementary material for: Determining the perceived acceptability of an intervention designed to improve health literacy around developmentally appropriate play during infancy, with a community advisory group of mothers, in Soweto, South Africa
Source: PLOS Glob Public Health. 2024 Aug 29;4(8):e0002233. doi: 10.1371/journal.pgph.0002233 (PMC11361429; doi:10.1371/journal.pgph.0002233)
Supplement: S2 Data — (XLSX) [file pgph.0002233.s006.xlsx]

## Sheet: Sheet1
Event Name	Date:	Age of child:	1.a. Sensory Square	1.b. Shaker	1.c. Game 1 - whisper a secret	1.d. Game 2 - touch and tickle	1.e. Game 3 - rolling around	1.f. Game 4 - shake some noise	1.g. Game 5 - trying new smells	2. If no to all above, why?	3. Did you and your baby enjoy engaging in the games?	3a. What did you like about them?	3b. What did you not like about them?	4. Did you find the games difficult or easy to do?	4a. Please explain	5. Did you understand how to do the games?	5a. Were the instructions clear?	5b. If no, was there anything else that could have been added to make it easier?	6. Did you have enough time to fit them into your schedule?	6a. If no, can you explain what made it difficult to find time to do it?	6b. What would help to remind you or help you find time to include the games in your day?	7. Do you think the games are beneficial for you and the baby?	7a. Why?	8. Were you confident that you knew how to do the activity and were doing it correctly?	8a. How do you think you could become more confident in it?	9.a. What did you like about the square and/or shaker?	9.b. What did you not like about them?	10.a. How easy was it to find the resources that you needed to make it, in your house (or from a friend/ family member)?	10.b. Did you have to buy any of the resources?	10.c. If yes, what did you buy?	11.a. Were the toys easy to make?	11.b. Did you prefer having the video or watching someone show you how to make them in person? (choice=In person)	11.b. Did you prefer having the video or watching someone show you how to make them in person? (choice=video)	11.c. Why?	12.a. Did the toy-making take up a lot of your time?	12.b. If yes, why do you think it did?	13. How often would you like us to send instructions to make a new toy?	14. Do you have any other comments/ suggestions about any of the activities we asked you to do at home?	Complete?
FGD 2 (Arm 1: CAG Mothers)	4/28/2022	4 months	Yes	Yes	Yes	Yes	Yes	No	No		Yes	it's the one where the baby was sleeping facing down. it shows me that the baby can be active and that the baby has grown		Easy	what can I say there is because the way I see them it's something that we anyone can be able to do	Yes	Yes		No	I did not have enough time to play with the baby because I had a stomach ache even yesterday I was still running to the toilet I looked at them a few times drink medication and slept also the baby was not home with me she only came back to this morning	yeah I will play with the baby as soon as I find time because I'm still not OK but when I do find time I will play the games with the baby you don't have to remind me so you don't think that there's something that we can do to remind you to play with the baby you can send me an SMS yeah because I will be able to see the SMS I always check my phone so I will see the SMS	Yes	because they make me away and able to tell other people about the games because all other people also have babies	Yes	you would have to remind me to play these games with the baby, you should send me SMS so that I remember when the SMS comes into my phone I will remember	they make the baby to be more playful when they touch their toys especially the one with the plastic inside it makes the baby so happy	there's nothing I didn't like about the toys I like the one with the plastic inside a lot because the other one he has not been able to play with.	Very easy	No		Yes	Unchecked	Checked	I would prefer a video because it's easy to always refer back to a video when you have forgotten other things when someone is showing you it's easy to forget but if you have a video you can always go back to the video and see and remind yourself	No		once a week	No	Complete
FGD 2 (Arm 1: CAG Mothers)	4/27/2022	4 months	Yes	No	No	No	Yes	No	No		Yes	I saw the baby laughing so I think she's experiencing something new		Easy	not exactly easy but it's something that you can do if you give yourself time they are not hard they are not easy but they just need your time and concentration	Yes	Yes		No	no that's not how I did it, I only played the games with the baby the same day when you sent the videos apart from that I have not played the games with the baby	you can send me a reminder with the videos	Yes	because they make the baby active and get used to doing something in his routine	Yes	you can keep on inspiring me with the things that you already doing	she is attracted to the color and whatever it is inside, she's curious and wants to know what is inside that is making the noise, I used a Nick Nacks paper	no because I'm the one who sewed it myself I saw nothing wrong and the way I sewed it I don't think it's going to get undone anytime soon	Very easy	No		Yes	Unchecked	Checked	I don't mind the video is fine even if someone is showing me in person it's fine	No		as much as possible because that would help me be creative and not spend a lot of time alone	no I don't have but it's a nice initiative because we cannot afford to buy toys for a baby so we are able to make the toys for our babies	Complete
FGD 2 (Arm 1: CAG Mothers)	4/27/2022	5 months	Yes	Yes	No	No	No	No	No		Yes	the tummy time game it helped me see that the baby can't see and also to see if the baby can hear when I shake the shaker		Easy	Because I also want to bond with the baby.	Yes	No	Yeah actually on other games I think there should be a person with training to play the games sometimes because we forget so it's easy if we do a practical because other peope are slow so it's easy to do practical for everyone to remember.	Yes			Yes	Yes because sometimes when I'm looking at the baby I don't know what and how to play with the baby and sometimes I don't even remember the games that we can play but I know that at least there's something that we can do together	Yes	show me practically how to play the games, that part I would really enjoy	when the baby is holding it and looks at it for a long time I feel like he is learning something	Nothing	Easy	No		Yes	Unchecked	Checked	yes you could send me a video so that I know how to make them all fit into the square because now I already have five I don't know where to fit the others	No		Once after two weeks.	besides the one that I would like to do a practical on the games so that I understand better besides that I am	Complete
FGD 2 (Arm 1: CAG Mothers)	4/28/2022	4 months	Yes	No	Yes	Yes	Yes	No	Yes		Yes	I learned that with play we can bond with the baby		Easy	Because they did not need any tools we just played	Yes	Yes		Yes			Yes	Yes because the kept us happy	Yes	Maybe if I can have a paper with instructions close	It was not harmful to the baby	Nothing	Very easy	No		Yes	Checked	Unchecked	Because the video is fast and I would have to keep replying it unlike a person who can show me now and be able to do what they have shown me	No		Every week	Maybe some toys can be a little bigger in size	Complete
FGD 2 (Arm 1: CAG Mothers)	4/28/2022	5 months	No	No	No	Yes	Yes	No	No		Yes	Well I like them a lot because I could see that the baby was developing and I was able to see what he likes and what he thought he did not like and he was smiling and showing that he was enjoying it that's why I was able to see that he was enjoying the rolling because for me it seemed like the most uncomfortable one but he was enjoying it. and my son is very picky so I was surprised when he enjoy…		Easy	Yeah they were very easy I can't say that there's anything that was difficult about them and we don't have nothing much to do besides take care of our children.	Yes	Yes		Yes			Yes	I think you get to spend a lot of time with your baby and see them smile happy and it's easy for you to recognise that he likes this this is uncomfortable for him so it's a better way of understanding your baby	Yes	Well even now I wouldn't say I'm not comfortable because the videos were clear and visual and if I didn't understand something I could always go back to the video and see how it's done	I'm not gonna lie to you I haven't done the toys since the day we came back from the session I forgot about them they've been in my bag but I will do them now that you have reminded me	Nothing	Very easy	No		Yes	Checked	Checked	both I think they would be very helpful like how you did it last time you showed us and then you sent us the video the view is nice because when I get home we have a chance to go to it again and refer and see if we're doing the right thing	No		weekly	no	Complete
FGD 2 (Arm 1: CAG Mothers)	4/28/2022	2 months	Yes	No	No	Yes	Yes	Yes	No		Yes	i like that we can all play as a family with my other children		Easy	easy because it was just playing with the baby	Yes	Yes		Yes			Yes	because he is also bonding with the siblings and not just me, and playing with him makes the whole family happy.	Yes	by attending more of your sessions	i like that its something i could have not thought of and my baby likes toughing it, i think he likes the sound.	nothing really	Very easy	Yes	i wanted to use a nick-nacks plastic so i had to buy a pack for my daughter	Yes	Unchecked	Checked	because i can always refer to a video	No		monthly because i have to work	no	Complete
FGD 2 (Arm 1: CAG Mothers)	4/28/2022	1 month	Yes	Yes	No	No	Yes	No	No		Yes	yes because every time I do the games with the baby the baby laughs. I liked the games a lot because the toys I feel like he is still young to be able to play with them by himself that's why I have not enjoyed the toys with him.		Easy	because when I played with him I could also see that he was enjoying them, the games where I have to use the toys to play with him are the ones that feel like he did not enjoy but the physical ones he enjoyed them	Yes	Yes		Yes			Yes	because I can see that it teaches us to be close to the baby because you give yourself time to bond and play with the baby when we play the games.	Yes	I think the sessions that we keep attending with you are the ones that are helping us a lot because we get a lot of different things on the sessions so for me the group session is the one that is helping us a lot.	the toys I like the sensory square because the baby can hold it but the other one he cant hold it because it's a bit big so he cant play with it for now.	I loved the toys a lot because they keep the baby busy and teach im something that t he can hold somethings and when I shake the other one he really feels that he is playing.	Very easy	No		Yes	Unchecked	Checked	sometime we will forget what the person was teaching us, but a video will be on my phone and I will be able to always go back on it and check if I am doing the right thing.	No		every week its not a problem	No I don't have any besides that I really liked the session.	Complete
FGD 2 (Arm 1: CAG Mothers)	4/28/2022	2 months	Yes	No	No	Yes	Yes	No	No		Yes	she likes the tickling		Easy	because we both enjoyed them, so I think they were easy	Yes	Yes		Yes			Yes	because the games are safe	Yes	if you call us and show us new things	I loved everything about it my baby loves it, I can also see that she can hear it and she wants to hold it	No answer	Easy	No		Yes	Unchecked	Checked	video because I can always go back, and people do not have the same patience.			if its one thing you can send once but if there are multiple you can send one per week.	ja if there is something new to do like a task it will take your mind away from our everyday stresses.	Complete
FGD 2 (Arm 1: CAG Mothers)	4/27/2022	4 months	No	Yes	Yes	No	Yes	No	No		Yes	they gave me time with my baby that's what I can say. we enjoyed them alo because I can also see improvements from the baby when I put him on his tummy he is more comfortable now.		Easy	it was easy because I had already seen the videos	Yes	Yes		Yes			Yes	because I can also ssee improvement from the baby its not the same as before	Yes	I think it5s to send the videos again like you did with the whatsapp	umm they are fine they are helpful to the baby because now when he cries I shake it and he keeps quet so they are very helpful	there is nothing	Easy	No		Yes	Checked	Checked	like if someone showed me how to do it first then also have a video I think that would help	No		twice a month will be fine	no	Complete
FGD 2 (Arm 1: CAG Mothers)	4/27/2022	4 months	Yes	No	No	No	Yes	No	No		Yes	It makes the baby to be flexi and make me and the baby bond		Easy	yes the one for when I played with him he did not like it he seemed like he wanted to cry like he didn't understand what was happening so I just stopped playing the rolling with him pain. The other ones were easy	Yes	Yes		Yes			Yes	because every time when i'm done playing with the baby i have a smile that i don't know where it's coming from so the games are really helping us bond with the baby	Yes	you can send us the games like you did or not up to remind us that these are the games that we need to be playing with the baby	It made the baby very happy every time he had it in his hand he did not want to let it go.	There is nothing I did not like about it	Easy	Yes	Needle	No	Unchecked	Checked	no answer	No		Every two weeks	no	Complete
FGD 2 (Arm 1: CAG Mothers)	4/28/2022	1 month	Yes	Yes	Yes	No	Yes	Yes	Yes		Yes	i liked that they showed something i did not think i could do with my baby		Easy	i found them easy, they were not as hard as i thought they would be because we only think that playing with the baby requires toys	Yes	Yes		Yes			Yes	because when i saw the baby smilling and laughing i was also happy so i am happy that they don't only benefit the baby buy myself as well	Yes	by playing the games often with the baby, because in our culture a baby must not always be in the mothers hands	it makes a funny noise, he was not scared of ot because i am a loud person and he follows the noise when i shake it, the other one is fine.	its too loud for me but the baby likes it	Very easy	No		Yes	Unchecked	Checked	because i will forget when the person leaves, so a video i can replay	No		every month	no, when can we come back again.	Complete
FGD 2 (Arm 1: CAG Mothers)	4/28/2022	2 months	Yes	Yes	No	Yes	Yes	No	No		Yes	they make her strong, I can see that she is getting used to them, I am also teaching her the tummy to tummy and I have started doing it always, she also likes the games but I can also see that some are helping her with development, she can see and follow sounds, that shows me that there is something that she likes and enjoys, there's a lot that I enjoyed about the games.		Easy	I did not have the rice to do the shaker, so I used beads that I had because I did not have the rice so that I can play with her and get the sound.	Yes	Yes		Yes			Yes	because they help me to understand my baby and they help her to develop and to learn many things.	Yes	teach me how to do other games	I liked them because they made me aware that there are things that my baby can do and I did not know that, I also realized that there are some things that she did not know and I am now finding if she likes certain things or not.	the square as I said, there is nothing that I did not like it5s just that I was not able to do the square if I had been successful with is maybe I would have liked it.	Very easy	No		Yes	Unchecked	Checked	mm so that I can see how the do it clearly, the video I can pause it or turn it back , like forward and fast forwards it when I am at home because someone can show me then when I get home I would get stuck.	No		because I am not too busy for me I would say everyday so that I have something to do, it will feel like I am back at school and have homework to catch up on I don't think I would struggle to make time to do the toys.	no, as I don't know how many times we will be attending, I'm not sure if you will be giving us the resources to make the toys like you did and is it possible for you guys to give us the materials and resources if we are struggling to get them?	Complete
FGD 2 (Arm 1: CAG Mothers)	5/3/2022	1 month	Yes	No	Yes	No	Yes	No	No		Yes	She is learning, and I can see that she is developing fast it is also helping her to be able to catch things faster.		Easy	because I can see that she quickly understands them, I do one game with her for like 3 times them try a new one and go back to the old one again so I could see that she remembers it.	Yes	Yes		Yes			Yes	yes, a lot because she is learning a lot of things that I did not think she understands. And I am also learning	Yes	for me to know what could not make confident because I am confident enough to play them with my baby	I loved the sound that it made, and how she responds towards them because she responds a lot to the square.	I cannot say there is anything that I did not like.	Easy	No		Yes	Checked	Checked	if the person wont have time a video will still be fine.	No		once a month because the baby grows every month.	uhh for me its just that they are good and helpful so that we can know what is happening with our babies	Complete
FGD 2 (Arm 1: CAG Mothers)	5/3/2022	1 month	Yes	No	No	No	Yes	No	No		Yes	because we are used to doing the bicycle one in the morning, so she really enjoys that one, the sensory square she was scared of at first but after a day she got used to it and was touching it and playing with it, even though she kept taking it to her mouth. ts, they can engage both the baby and the parent both are able to be part of the game.		Easy	because I can sew so when I was doing the toys I was also enjoying. she enjoyed all of those and they were easy to do because most of the time these are tha games that we play with the baby its just that we did not know that this is what we must do with our children	Yes	Yes		Yes			Yes	like I said before, I can engage with the baby and the baby is also learning new things and as time goes on she gets used to the routine, sometimes in the morning you will see when you have not done what you usually do in the morning she will start crying because you have not done what you taught her, it stimulates the baby's mind.	Yes	I think because the videos were short , maybe if you sent longer videos of the activities and the games it would have been better	I loved the sound that it make because now that she is used to it when she cries it calms her down.	I did not like it at first because it made her cry but she got used to it.	Difficult	No		Yes	Unchecked	Checked	because the video gives clear instructions, seeing a person will be time consuming.	No		as soon as you guys find a toys that kids will enjoy you can send it to me	no, but the videos that you sent were not ten I would have liked to get all ten.	Complete
